# Supplementary material for: The Role of Glucose Metabolism on Porcine Oocyte Cytoplasmic Maturation and Its Possible Mechanisms
Source: PLoS One. 2016 Dec 20;11(12):e0168329. doi: 10.1371/journal.pone.0168329 (PMC5173360; doi:10.1371/journal.pone.0168329)
Supplement: S1 File — (XLSX) [file pone.0168329.s001.xlsx]

## Sheet: Fig.1
Fig1.A	MII rate
	mean	SD
0	34.2177	7.1299
0.56 mM G	42.4458	6.1379
5.6 mM G	78.3946	6.4641
1 mM P	54.3129	6.6921
2 mM P	79.2381	5.9545
G + P	82.2795	5.3414
Fig1.B	MII rate
	mean	SD
0	17.5782	6.2732
5.6 mM G	18.3594	5.3274
2 mM P	64.39	8.33
G + P	61.23	8.85
Fig.1.C	MII rate
	mean	SD
0	3.05	1.8
5.6 mM G	49.96	3.58
2 mM P	18.54	2.73
G + P	67.53	4.89

## Sheet: Fig.2
Fig2.A	BL rate
	mean	SD
0	16.07	4.72
0.56 mM G	18.42	4.79
5.6 mM G	51.71	5.54
1 mM P	32.15	6.26
2 mM P	47.26	4.67
G + P	51.93	2.84
Fig2.B	BL rate
	mean	SD
0	11.11	9.62
5.6 mM G	15.25	5.59
2 mM P	30.75	6.83
G + P	31.44	5.74
Fig2.C	BL rate
	mean	SD
0	0	0
5.6 mM G	10.82	2.51
2 mM P	12.5	4.17
G + P	23.4	3.19

## Sheet: Fig.3
Fig.3 A	MII rate
	mean	SD
Control	69.25	5.4
DHEA	45.52	4.14
IA	68.71	5.73
Fig.3 B	BL rate
	mean	SD
Control	22.11	2.79
DHEA	8.76	4.25
IA	13.15	2.7

## Sheet: Fig.4
Fig.4 B
Intracellular GSH level
Control	DHEA	IA
59.45	54.15	49.05
70.31	60.41	55.28
57.79	57.07	62.12
60.6	43.7	45.11
61.23	55.41	37.45
63.59	41.14	41.07
66.61	49.22	59.59
64.48	43.66	60.38
64.72	41.55	39.15
64.37	51.92	54.25
73.36	46.27	43.55
Fig.4 C
Intracellular ROS level
Control	DHEA	IA
4.878	11.53	4.83
4.632	14.32	6.87
4.922	11.18	8.01
6.813	19.56	6.69
6.322	15.6	11.26
7.048	9.53	7.67
8.28	15.27	5.27
7.981	19.15	8.44
5.744	17.31	10.78
5.573	14.65	8.54
5.111		7.71

## Sheet: Fig.5
Fig.5 A	ATP (pmol/oocyte)
	mean	SD
Control	1.35	0.12
DHEA	1.11	0.07
IA	0.85	0.06
Fig.5 B	NADPH (pmol/oocyte)
	mean	SD
Control	3.1	0.22
DHEA	2.12	0.19
IA	2.88	0.25
Fig.5 C	Relative mRNA expression
	Control		DHEA		IA
	mean	SD	mean	sd	mean	sd
Cdc2	1	0.08	0.72	0.15	0.67	0.12
Cyclin B1	1	0.07	0.83	0.11	0.95	0.12
Fig.5 D	OD value at 492 nm
	mean	SD
Control	0.32	0.0232
DHEA	0.22	0.032
IA	0.2	0.022

## Sheet: Fig.6
Fig.6 B	Cell numbers
	mean	SD
Control	59.33	4.23
DHEA	51.24	5.34
IA	52.05	5.52
Fig.6 C	Apoptotic cell rate(%)
	mean	SD
Control	4.14	2.33
DHEA	8.56	4.15
IA	7.54	3.22
Fig.6 D	Relative mRNA expression
	Control		DHEA		IA
	mean	SD	mean	SD	mean	SD
Bcl-2	1	0.09	0.56	0.05	0.65	0.12
Bax	1	0.09	1.55	0.08	1.48	0.12
Casp3	1	0.08	2.45	0.22	1.84	0.13

## Sheet: Fig.7
Fig.7 B	Percentage of proliferating cells
	mean	SD
Control	48.55	4.26
DHEA	30.26	5.35
IA	41.22	4.34
